# Supplementary material for: A Hybrid In Silico and Tumor-on-a-Chip Approach to Model Targeted Protein Behavior in 3D Microenvironments
Source: Cancers (Basel). 2021 May 18;13(10):2461. doi: 10.3390/cancers13102461 (PMC8158470; doi:10.3390/cancers13102461)
Supplement: Supplementary file 1 [file cancers-13-02461-s001.zip]

Archive with 1 entries (1 files):
- cancers-1214023-supplementary.pdf
